# Supplementary material for: Tissue-resident NK cells differ in their expression profile of the nutrient transporters Glut1, CD98 and CD71
Source: PLoS One. 2018 Jul 20;13(7):e0201170. doi: 10.1371/journal.pone.0201170 (PMC6054388; doi:10.1371/journal.pone.0201170)
Supplement: S1 Table — (XLSX) [file pone.0201170.s003.xlsx]

## Sheet: Tabelle1
			Glut1		CD98		CD71
			Liver	Spleen	Liver	Spleen	Liver	Spleen
	TR	CD56bright	713 (587-953)	537 (474-604)	277 (110-422)	237 (46-437)	353 (180-779)	380 (254-687)
		CD56dim	812 (640-1139)	556(497-641)	356 (221-474)	290 (98-350)	421 (277-969)	370 (335-821)
	TD	CD56bright	707 (578-932)	540 (490-643)	125.5 (110.5-524)	258 (157-703)	300 (169-761)	483 (320-674)
		CD56dim	1400 (1110-1593)	962 (627-1377)	443 (232-590)	412 (299-573)	343 (218-779)	310 (258-477)
	PB	CD56bright	647 (589-826)	624 (489-841)	367 (145-763)	457 (142-1114)	274 (138-533)	531 (433-647)
		CD56dim	1147 (1032-1186)	1040 (739-1159)	421 (224.8-600)	333 (233-541)	256 (184-589)	348 (281-499)
