# Supplementary material for: Tissue-resident NK cells differ in their expression profile of the nutrient transporters Glut1, CD98 and CD71
Source: PLoS One. 2018 Jul 20;13(7):e0201170. doi: 10.1371/journal.pone.0201170 (PMC6054388; doi:10.1371/journal.pone.0201170)
Supplement: S2 Table — (XLSX) [file pone.0201170.s004.xlsx]

## Sheet: Tabelle1
			Rested			Stimulated
			%CD56bright NK cells	%CXCR6+ among CD56bright NK cells	%CXCR6+ among CD56dim NK cells	%CD56bright NK cells	%CXCR6+ among CD56bright NK cells	%CXCR6+ among CD56dim NK cells
	Liver	Tissue	37.3% (30.0-45.3%)	37.8% (14.4-44.8%)	14.3% (2.7-27.2%)	25.6% (19.8-35.0%)	40.7% (19.7-60.2%)	21.8% (4.8-34.2%)
		Blood	7.3% (4.0-11.2%)	1.4% (0.6-3.4%)	1.0% (0.7-1.2%)	8.5% (3.1-15.2%)	9.6% (7.8-15.9%)	10.0% (7.5-13.4%)
	Spleen	Tissue	22.6% (16.3-39.0%)	20.7% (11.8-42.2%)	5.4% (2.6-9.9%)	27.1% (16.9-36.2%)	24.8% (13.4-32.2%)	5.9% (3.2-10.7%)
		Blood	3.6% (1.3-6.1%)	3.9% (0.7-8.7%)	0.8% (0.3-1.5%)	4.9% (1.7-8.7%)	8.7% (5.4-14.4%)	4.2% (1.9-10.9%)
