# Supplementary material for: Tissue-resident NK cells differ in their expression profile of the nutrient transporters Glut1, CD98 and CD71
Source: PLoS One. 2018 Jul 20;13(7):e0201170. doi: 10.1371/journal.pone.0201170 (PMC6054388; doi:10.1371/journal.pone.0201170)
Supplement: S3 Table — (XLSX) [file pone.0201170.s005.xlsx]

## Sheet: Tabelle1
			Liver			Spleen
			MdFI rested	MdFI stimulated	Fold Change	MdFI rested	MdFI stimulated	Fold Change
	TR	CD56bright	782 (659-908)	1158 (1089-1514)	1.6 (1.4-1.8)	535 (498-661)	747 (679-1125)	1.4 (1.1-1.7)
		CD56dim	918 (663-1047)	1659 (1170-1753)	1.7 (1.5-2.0)	553 (520-668)	926 (671-1409)	1.6 (1.1-1.9)
	TD	CD56bright	809 (656-936)	1106 (1031-1384)	1.4 (1.3-1.6)	611 (521-661)	730 (682-1083)	1.3 (1.1-1.6)
		CD56dim	1205 (918-1389)	1670 (1390-1791)	1.3 (1.2-1.5)	812 (633-1234)	1209 (720-1407)	1.3 (1.1-1.5)
	PB	CD56bright	720 (669-857)	1673 (1289-1975)	2.2 (1.9-2.4)	723 (639-1075)	1265 (775-1460)	1.3 (1.1-1.8)
		CD56dim	1258 (1101-1346)	1642 (1476-1804)	1.4 (1.2-1.5)	963 (694-1428)	1333 (793-1524)	1.3 (1.1-1.4)
