# Supplementary material for: Tissue-resident NK cells differ in their expression profile of the nutrient transporters Glut1, CD98 and CD71
Source: PLoS One. 2018 Jul 20;13(7):e0201170. doi: 10.1371/journal.pone.0201170 (PMC6054388; doi:10.1371/journal.pone.0201170)
Supplement: S4 Table — (XLSX) [file pone.0201170.s006.xlsx]

## Sheet: Tabelle1
			Liver			Spleen
			MdFI rested	MdFI stimulated	Fold Change	MdFI rested	MdFI stimulated	Fold Change
	TR	CD56bright	905 (662-1785)	6803 (3866-9449)	5.6 (4.6-7.2)	1188 (585-1335)	5737 (4518-7173)	5.4 (4.8-6.8)
		CD56dim	975 (542-1460)	6516 (3511-7612)	5.8 (5.1-7.5)	972 (590-1204)	4934 (4049-7834)	5.1 (4.1-6.7)
	TD	CD56bright	982 (746.3-1895)	5782 (3147-6983)	4.3 (3.6-6.1)	1125 (558-1968)	3918 (3366-7237)	3.8 (3.2-5.4)
		CD56dim	934 (585-1322)	6516(3511-7612)	3.8 (2.8-4.6)	702 (504-1330)	1917 (1576-3490)	2.7 (2.6-3.9)
	PB	CD56bright	613 (383-1017)	4460 (2760-5269)	6.7 (3.3-8.7)	1440 (703-1860)	5093 (3934-6674)	5.3 (3.2-6.7)
		CD56dim	803 (609-955)	2906 (1759-4428)	3.9 (2.4-4.6)	886 (694-1213)	3151 (1705-3983)	2.8 (2.0-3.8)
