# Supplementary material for: Tissue-resident NK cells differ in their expression profile of the nutrient transporters Glut1, CD98 and CD71
Source: PLoS One. 2018 Jul 20;13(7):e0201170. doi: 10.1371/journal.pone.0201170 (PMC6054388; doi:10.1371/journal.pone.0201170)
Supplement: S5 Table — (XLSX) [file pone.0201170.s007.xlsx]

## Sheet: Tabelle1
			Liver			Spleen
			MdFI rested	MdFI stimulated	Fold Change	MdFI rested	MdFI stimulated	Fold Change
	TR	CD56bright	338 (180-635)	876 (774-1491)	2.7 (2.3-8.0)	287 (188-367)	1183 (842-1462)	4.0 (1.9-5.3)
		CD56dim	331 (186-628)	935 (711.5-1333)	2.3 (2.1-6.1)	265 (209-402)	758 (663-894)	2.5 (1.8-3.4)
	TD	CD56bright	404 (231-654)	1113 (898.8-1471)	2.6 (2.4-7.0)	388 (322-583)	1437 (1130-1991)	3.6 (2.2-5.1)
		CD56dim	305 (198-448)	660 (483.3-853.5)	2.1 (1.8-3.2)	289 (244-328)	467 (430-964)	1.8 (1.6-2.4)
	PB	CD56bright	404 (231-654)	1060 (909-1944)	6.7 (2.8-8.6)	359 (255-381)	958 (700-1190)	3.1 (2.1-3.8)
		CD56dim	156 (106-369)	378.5 (277-756.8)	2.0 (1.8-2.5)	229 (175-389)	380 (236-715)	1.5 (1.3-1.8)
